# Supplementary material for: MaCsbD Mediates Thermotolerance and UV-B Resistance in Metarhizium acridum by Regulating DNA Repair, Antioxidant Defense, and Protective Metabolites
Source: J Fungi (Basel). 2025 Nov 27;11(12):838. doi: 10.3390/jof11120838 (PMC12733939; doi:10.3390/jof11120838)
Supplement: Supplementary file 1 [file jof-11-00838-s001.zip]

Archive with 2 entries (2 files):
- Figure S1.pdf
- Table S1. Primers used in this work.pdf
